# Supplementary material for: Assessment of Real-Time Quaking-Induced Conversion (RT-QuIC) Assay, Immunohistochemistry and ELISA for Detection of Chronic Wasting Disease under Field Conditions in White-Tailed Deer: A Bayesian Approach
Source: Pathogens. 2022 Apr 20;11(5):489. doi: 10.3390/pathogens11050489 (PMC9144059; doi:10.3390/pathogens11050489)
Supplement: Supplementary file 1 [file pathogens-11-00489-s001.zip]

Archive with 1 entries (1 files):
- pathogens-1679206-supplementary.xlsx
