# Supplementary material for: Assessment of Real-Time Quaking-Induced Conversion (RT-QuIC) Assay, Immunohistochemistry and ELISA for Detection of Chronic Wasting Disease under Field Conditions in White-Tailed Deer: A Bayesian Approach
Source: Pathogens. 2022 Apr 20;11(5):489. doi: 10.3390/pathogens11050489 (PMC9144059; doi:10.3390/pathogens11050489)
Supplement: Supplementary file 1 [file pathogens-11-00489-s001.zip › pathogens-1679206-supplementary.xlsx]

## Sheet: Sensitivity analysis for model
Supplementary Table S1. Posterior median, and 95% probability intervals for the sensitivity analysis comparing one- vs. two-population models.
				ONE-POP MODEL						2 POP MODEL			Median difference
				WILD ANIMALS			FARM ANIMALS
Test	Cutoff	Parameter	Prior	Reference	LowPPI	HighPPI	Reference	LowPPI	HighPPI	Reference	LowPPI	HighPPI	2pop vs W	2pop vs F
PAROTID
ELISA/IHC	standard	Se	Reference	0.9212	0.7303	0.9939	0.927	0.7225	0.9948	0.8973	0.6081	0.9919	-0.0239	-0.0297
		Sp	Reference	0.966	0.9137	0.9925	0.9602	0.9008	0.9913	0.9569	0.8889	0.9901	-0.0091	-0.0033
RTQuIC		Se	non-inf	0.8834	0.6184	0.9939	0.7428	0.3838	0.9799	0.791	0.5092	0.9785	-0.0924	0.0482
		SP	non-inf	0.9752	0.9024	0.9988	0.9818	0.9059	0.9994	0.985	0.9415	0.9992	0.0098	0.0032
		prev1	dunif(0,1)	0.2015	0.1157	0.3125	0.184	0.085	0.3129	0.201	0.0887	0.3428	-0.0005	0.017
		prev2								0.1893	0.0745	0.3542
		DIC		13.9			13			23.6
ELISA/IHC	inclusive	Se	Reference	0.9044	0.6917	0.9918	0.8843	0.6396	0.991	0.8627	0.5734	0.988	-0.0417	-0.0216
		Sp	Reference	0.9661	0.9147	0.9924	0.9608	0.8999	0.9912	0.9565	0.8894	0.9908	-0.0096	-0.0043
RTQuIC		Se	non-inf	0.882	0.6182	0.994	0.7381	0.3898	0.98	0.7922	0.5155	0.9764	-0.0898	0.0541
		SP	non-inf	0.9624	0.8759	0.9979	0.9497	0.8375	0.9969	0.9577	0.8908	0.9957	-0.0047	0.008
		prev1	dunif(0,1)	0.2068	0.1186	0.3196	0.2019	0.093	0.3432	0.2064	0.2064	0.094	-0.0004	0.0045
		prev2								0.2058	0.2058	0.0838
		DIC		14.3			13.9			25.9
TONSILS
ELISA/IHC	standard	Se	Reference	0.9229	0.7387	0.9936	0.9307	0.7333	0.9949	0.8984	0.6099	0.992	-0.0245	-0.0323
		Sp	Reference	0.9708	0.9224	0.9937	0.9685	0.9166	0.993	0.9623	0.8959	0.992	-0.0085	-0.0062
RTQuIC		Se	non-inf	0.9216	0.6933	0.9967	0.8848	0.5912	0.9947	0.9059	0.7016	0.9947	-0.0157	0.0211
		SP	non-inf	0.9751	0.9009	0.9989	0.9816	0.9067	0.9993	0.9844	0.94	0.9992	0.0093	0.0028
		prev1	dunif(0,1)	0.21	0.123	0.3175	0.199	0.1028	0.3311	0.2058	0.09821	0.3456	-0.0042	0.0068
		prev2								0.1992	0.0814	0.3649
		DIC		13.9			12.8			21.5
ELISA/IHC	inclusive	Se	Reference	0.9101	0.711	0.9926	0.9067	0.6897	0.9924	0.8743	0.5831	0.9893	-0.0358	-0.0324
		Sp	Reference	0.9764	0.9335	0.9952	0.968	0.9164	0.993	0.9644	0.8988	0.9928	-0.012	-0.0036
RTQuIC		Se	non-inf	0.9514	0.766	0.9981	0.8851	0.5834	0.9945	0.9386	0.76064	0.9969	-0.0128	0.0535
		SP	non-inf	0.9626	0.8762	0.9712	0.9683	0.8732	0.9984	0.9674	0.9086	0.9976	0.0048	-0.0009
		prev1	dunif(0,1)	0.2237	0.1337	0.337	0.2108	0.1111	0.3403	0.2167	0.1007	0.367	-0.007	0.0059
		prev2								0.2069	0.0886	0.3782
		DIC		14.6			13.1			23
SUBMANDIBULAR
ELISA/IHC	NA	Se	Reference	0.9455	0.7795	0.996
		Sp	Reference	0.9707	0.9222	0.9936
RTQuIC		Se	non-inf	0.9209	0.6985	0.9968
		SP	non-inf	0.9858	0.9284	0.9995
		prev	dunif(0,1)	0.202	0.118	0.3086
		DIC		13.5

## Sheet: Sensitivity analysis for priors
Supplementary Table S2. Posterior median, 95% probability intervals for the sensitivity analysis using non-informative pri-ors and weakly informative prior on Se of RT-QuIC performed in TLN.
	WILD ANIMALS													FARM ANIMALS
Non-informative prior	Test	Cutoff	Parameter	Prior	Median	LowPPI	HighPPI	Diff in median	Percentage	Reference	LowPPI	High_PPI		Test	Cutoff	Parameter	Prior	Median	LowPPI	HighPPI	Diff in median	Percentage	Reference	LowPPI	High_PPI
	ELISA/IHC & RTQuIC Parotid													ELISA/IHC & RTQuIC Parotid
Prevalence	ELISA/IHC	standard	Se	Reference	0.9205	0.7316	0.9932	0.0007	0.0759878	0.9212	0.7303	0.9939		ELISA/IHC	standard	Se	Reference	0.9264	0.7179	0.9948	0.0006	0.0647249	0.927	0.7225	0.9948
			Sp	Reference	0.9666	0.9153	0.9924	-0.0006	-0.0621118	0.966	0.9137	0.9925				Sp	Reference	0.9596	0.8976	0.9911	0.0006	0.062487	0.9602	0.9008	0.9913
	RTQuIC		Se	non-inf	0.8802	0.6213	0.9941	0.0032	0.362237	0.8834	0.6184	0.9939		RTQuIC		Se	non-inf	0.7499	0.3918	0.9832	-0.0071	-0.955843	0.7428	0.3838	0.9799
			SP	non-inf	0.9755	0.9027	0.9988	-0.0003	-0.0307629	0.9752	0.9024	0.9988				SP	non-inf	0.9817	0.9084	0.9993	0.0001	0.0101854	0.9818	0.9059	0.9994
			prev	dunif(0,1)	0.2093	0.1156	0.3287	-0.0078	-3.87097	0.2015	0.1157	0.3125				prev	dunif(0,1)	0.1726	0.0721	0.311	0.0114	6.19565	0.184	0.085	0.3129
			DIC		14.2					13.9						DIC		13.1					13
	ELISA/IHC	inclusive	Se	Reference	0.9029	0.6987	0.9922	0.0015	0.165856	0.9044	0.6917	0.9918		ELISA/IHC	inclusive	Se	Reference	0.8872	0.637	0.9901	-0.0029	-0.327943	0.8843	0.6396	0.991
			Sp	Reference	0.966	0.9147	0.9923	0.0001	0.0103509	0.9661	0.9147	0.9924				Sp	Reference	0.9594	0.8997	0.9909	0.0014	0.145712	0.9608	0.8999	0.9912
	RTQuIC		Se	non-inf	0.8804	0.6213	0.9937	0.0016	0.181406	0.882	0.6182	0.994		RTQuIC		Se	non-inf	0.7416	0.394	0.9813	-0.0035	-0.47419	0.7381	0.3898	0.98
			SP	non-inf	0.9627	0.8755	0.9979	-0.0003	-0.0311721	0.9624	0.8759	0.9979				SP	non-inf	0.9496	0.8375	0.997	0.0001	0.0105296	0.9497	0.8375	0.9969
			prev	dunif(0,1)	0.216	0.1188	0.342	-0.0092	-4.44874	0.2068	0.1186	0.3196				prev	dunif(0,1)	0.1905	0.0811	0.3369	0.0114	5.64636	0.2019	0.093	0.3432
			DIC		14.6					14.3						DIC		14					13.9
	ELISA/IHC & RTQuIC Tonsils													ELISA/IHC & RTQuIC Tonsils
	ELISA/IHC	standard	Se	Reference	0.9234	0.7358	0.9936	-0.0005	-0.0541771	0.9229	0.7387	0.9936		ELISA/IHC	standard	Se	Reference	0.9069	0.6868	0.9932	0.0238	2.55721	0.9307	0.7333	0.9949
			Sp	Reference	0.9712	0.9234	0.9937	-0.0004	-0.0412031	0.9708	0.9224	0.9937				Sp	Reference	0.9676	0.9145	0.9931	0.0009	0.0929272	0.9685	0.9166	0.993
	RTQuIC		Se	non-inf	0.9198	0.6951	-0.9965	0.0018	0.195313	0.9216	0.6933	0.9967		RTQuIC		Se	non-inf	0.8858	0.5857	0.9949	-0.001	-0.11302	0.8848	0.5912	0.9947
			SP	non-inf	0.9756	0.901	0.9989	-0.0005	-0.0512768	0.9751	0.9009	0.9989				SP	non-inf	0.9671	0.8817	0.9985	0.0145	1.47718	0.9816	0.9067	0.9993
			prev	dunif(0,1)	0.218	0.1239	0.3357	-0.008	-3.80952	0.21	0.123	0.3175				prev	dunif(0,1)	0.2024	0.1005	0.339	-0.0034	-1.70854	0.199	0.1028	0.3311
			DIC		14.1					13.9						DIC		13.3					12.8
	ELISA/IHC	inclusive	Se	Reference	0.9064	0.7111	0.9925	0.0037	0.406549	0.9101	0.711	0.9926		ELISA/IHC	inclusive	Se	Reference	0.9069	0.6869	0.9932	-0.0002	-0.022058	0.9067	0.6897	0.9924
			Sp	Reference	0.9763	0.934	0.9952	0.0001	0.0102417	0.9764	0.9335	0.9952				Sp	Reference	0.9676	0.9145	0.9931	0.0004	0.0413223	0.968	0.9164	0.993
	RTQuIC		Se	non-inf	0.951	0.7701	0.9982	0.0004	0.0420433	0.9514	0.766	0.9981		RTQuIC		Se	non-inf	0.8858	0.5857	0.9949	-0.0007	-0.0790871	0.8851	0.5834	0.9945
			SP	non-inf	0.9638	0.8773	0.998	-0.0012	-0.124662	0.9626	0.8762	0.9712				SP	non-inf	0.9671	0.8718	0.9985	0.0012	0.123929	0.9683	0.8732	0.9984
			prev	dunif(0,1)	0.2356	0.1372	0.3541	-0.0119	-5.31962	0.2237	0.1337	0.337				prev	dunif(0,1)	0.2024	0.1005	0.339	0.0084	3.98482	0.2108	0.1111	0.3403
			DIC		14.7					14.6						DIC		13.3					13.1
	ELISA/IHC & RTQuIC Submandibular
	ELISA/IHC		Se	Reference	0.9453	0.7805	0.9964	0.0002	0.0211528	0.9455	0.7795	0.996
			Sp	Reference	0.9712	0.9241	0.9938	-0.0005	-0.0515092	0.9707	0.9222	0.9936
	RTQuIC		Se	non-inf	0.9214	0.6901	0.9965	-0.0005	-0.0542947	0.9209	0.6985	0.9968
			SP	non-inf	0.9857	0.9258	0.9995	0.0001	0.010144	0.9858	0.9284	0.9995
			prev	dunif(0,1)	0.2098	0.1188	0.325	-0.0078	-3.86139	0.202	0.118	0.3086
			DIC		13.7					13.5
Non-informative prior	Test	Cutoff	Parameter	Prior	Median	LowPPI	HighPPI	Diff in median	Percentage					Test	Cutoff	Parameter	Prior	Median	LowPPI	HighPPI	Diff in median	Percentage
	ELISA/IHC & RTQuIC Parotid													ELISA/IHC & RTQuIC Parotid
ELISA/IHC Sensitivity	ELISA/IHC	standard	Se	dunif(0,1)	0.9033	0.6469	0.9955	0.0179	1.94312					ELISA/IHC	standard	Se	dunif(0,1)	0.9053	0.5857	0.9966	0.0217	2.34088
			Sp	Reference	0.9656	0.9137	0.9921	0.0004	0.0414079							Sp	Reference	0.9599	0.8988	0.9915	0.0003	0.0312435
	RTQuIC		Se	non-inf	0.8865	0.6317	0.9949	-0.0031	-0.350917					RTQuIC		Se	non-inf	0.7457	0.3949	0.9819	-0.0029	-0.390415
			SP	non-inf	0.9761	0.9038	0.9989	-0.0009	-0.0922888							SP	non-inf	0.9818	0.9072	0.9993	0	0
			prev	Reference	0.2022	0.1144	0.3127	-0.0007	-0.347395							prev	Reference	0.1841	0.084	0.316	-0.0001	-0.0543478
			DIC		14.3											DIC		13.5
	ELISA/IHC	inclusive	Se	dunif(0,1)	0.8754	0.5975	0.994	0.029	3.20655					ELISA/IHC	inclusive	Se	dunif(0,1)	0.8138	0.4536	0.9906	0.0705	7.97241
			Sp	Reference	0.966	0.9132	0.9924	0.0001	0.0103509							Sp	Reference	0.9595	0.8972	0.9911	0.0013	0.135304
	RTQuIC		Se	non-inf	0.886	0.6195	0.9944	-0.004	-0.453515					RTQuIC		Se	non-inf	0.7451	0.3945	0.9813	-0.007	-0.948381
			SP	non-inf	0.9643	0.8773	0.9981	-0.0019	-0.197423							SP	non-inf	0.9558	0.8444	0.9978	-0.0061	-0.642308
			prev	Reference	0.2102	0.1197	0.3271	-0.0034	-1.6441							prev	Reference	0.206	0.0967	0.3502	-0.0041	-2.03071
			DIC		14.8											DIC		14.3
	ELISA/IHC & RTQuIC Tonsils													ELISA/IHC & RTQuIC Tonsils
	ELISA/IHC	standard	Se	dunif(0,1)	0.9071	0.6581	0.9957	0.0158	1.71199					ELISA/IHC	standard	Se	dunif(0,1)	0.8682	0.5555	0.9934	0.0625	6.71538
			Sp	Reference	0.9705	0.9571	0.9939	0.0003	0.0309023							Sp	Reference	0.9679	0.9159	0.9931	0.0006	0.0619515
	RTQuIC		Se	non-inf	0.9221	0.6925	0.9969	-0.0005	-0.0542535					RTQuIC		Se	non-inf	0.8867	0.5889	0.9942	-0.0019	-0.214738
			SP	non-inf	0.9757	0.9018	0.999	-0.0006	-0.0615322							SP	non-inf	0.9689	0.8771	0.9985	0.0127	1.29381
			prev	Reference	0.2098	0.122	0.3207	0.0002	0.0952381							prev	Reference	0.2119	0.1115	0.347	-0.0129	-6.48241
			DIC		14.3											DIC		13.7
	ELISA/IHC	inclusive	Se	dunif(0,1)	0.8825	0.6193	0.9943	0.0276	3.03263					ELISA/IHC	inclusive	Se	dunif(0,1)	0.8682	0.5555	0.9934	0.0385	4.24617
			Sp	Reference	0.9762	0.9333	0.9951	0.0002	0.0204834							Sp	Reference	0.9679	0.9159	0.9931	0.0001	0.0103306
	RTQuIC		Se	non-inf	0.9507	0.7616	0.9983	0.0007	0.0735758					RTQuIC		Se	non-inf	0.8867	0.5889	0.9942	-0.0016	-0.180771
			SP	non-inf	0.9646	0.8777	0.9981	-0.002	-0.207771							SP	non-inf	0.9689	0.8771	0.9985	-0.0006	-0.0619643
			prev	Reference	0.2264	0.1354	0.3409	-0.0027	-1.20697							prev	Reference	0.2119	0.1115	0.347	-0.0011	-0.521822
			DIC		15											DIC		13.7
	ELISA/IHC & RTQuIC Submandibular
	ELISA/IHC		Se	dunif(0,1)	0.9416	0.7275	0.9981	0.0039	0.41248
			Sp	Reference	0.9707	0.9232	0.9937	0	0
	RTQuIC		Se	non-inf	0.9241	0.6927	0.9968	-0.0032	-0.347486
			SP	non-inf	0.986	0.9281	0.9995	-0.0002	-0.0202881
			prev	Reference	0.2037	0.1194	0.3096	-0.0017	-0.841584
			DIC		13.7
Non-informative prior	Test	Cutoff	Parameter	Prior	Median	LowPPI	HighPPI	Diff in median	Percentage	Reference	LowPPI	High_PPI		Test	Cutoff	Parameter	Prior	Median	LowPPI	HighPPI	Diff in median	Percentage	Reference	LowPPI	High_PPI
	ELISA/IHC & RTQuIC Parotid													ELISA/IHC & RTQuIC Parotid
ELISA/IHC Specificity	ELISA/IHC	standard	Se	Reference	0.9222	0.7362	0.9935	-0.001	-0.108554	0.9212	0.7303	0.9939		ELISA/IHC	standard	Se	Reference	0.9245	0.7113	0.9946	0.0025	0.269687	0.927	0.7225	0.9948
			Sp	dunif(0,1)	0.9606	0.8656	0.998	0.0054	0.559006	0.966	0.9137	0.9925				Sp	dunif(0,1)	0.9361	0.807	0.9967	0.0241	2.50989	0.9602	0.9008	0.9913
	RTQuIC		Se	non-inf	0.8859	0.6243	0.9946	-0.0025	-0.282998	0.8834	0.6184	0.9939		RTQuIC		Se	non-inf	0.7684	0.3948	0.9879	-0.0256	-3.44642	0.7428	0.3838	0.9799
			SP	non-inf	0.9749	0.9017	0.9989	0.0003	0.0307629	0.9752	0.9024	0.9988				Sp	non-inf	0.9814	0.905	0.9993	0.0004	0.0407415	0.9818	0.9059	0.9994
			prev	Reference	0.2	0.1114	0.3128	0.0015	0.744417	0.2015	0.1157	0.3125				prev	Reference	0.1739	0.077	0.3066	0.0101	5.48913	0.184	0.085	0.3129
			DIC		14.6					13.9						DIC		13.6					13
	ELISA/IHC	inclusive	Se	Reference	0.9043	0.7015	0.9922	0.0001	0.0110571	0.9044	0.6917	0.9918		ELISA/IHC	inclusive	Se	Reference	0.8802	0.6269	0.9901	0.0041	0.463644	0.8843	0.6396	0.991
			Sp	dunif(0,1)	0.9605	0.8657	0.9979	0.0056	0.57965	0.9661	0.9147	0.9924				Sp	dunif(0,1)	0.9387	0.8087	0.9968	0.0221	2.30017	0.9608	0.8999	0.9912
	RTQuIC		Se	non-inf	0.8851	0.6283	0.9949	-0.0031	-0.351474	0.882	0.6182	0.994		RTQuIC		Se	non-inf	0.7639	0.3973	0.987	-0.0258	-3.49546	0.7381	0.3898	0.98
			SP	non-inf	0.9626	0.8745	0.9979	-0.0002	-0.0207814	0.9624	0.8759	0.9979				Sp	non-inf	0.9489	0.8406	0.9972	0.0008	0.0842371	0.9497	0.8375	0.9969
			prev	Reference	0.2071	0.1157	0.3201	-0.0003	-0.145068	0.2068	0.1186	0.3196				prev	Reference	0.1924	0.0836	0.3377	0.0095	4.7053	0.2019	0.093	0.3432
			DIC		14.9					14.3						DIC		14.5					13.9
	ELISA/IHC & RTQuIC Tonsils													ELISA/IHC & RTQuIC Tonsils
	ELISA/IHC	standard	Se	Reference	0.9237	0.7369	0.9939	-0.0008	-0.0866833	0.9229	0.7387	0.9936		ELISA/IHC	standard	Se	Reference	0.9066	0.6887	0.9928	0.0241	2.58945	0.9307	0.7333	0.9949
			Sp	dunif(0,1)	0.9729	0.8902	0.9987	-0.0021	-0.216316	0.9708	0.9224	0.9937				Sp	dunif(0,1)	0.9652	0.8651	0.9984	0.0033	0.340733	0.9685	0.9166	0.993
	RTQuIC		Se	non-inf	0.9206	0.6931	0.9965	0.001	0.108507	0.9216	0.6933	0.9967		RTQuIC		Se	non-inf	0.8843	0.5785	0.9947	0.0005	0.0565099	0.8848	0.5912	0.9947
			SP	non-inf	0.9756	0.9008	0.9987	-0.0005	-0.0512768	0.9751	0.9009	0.9989				Sp	non-inf	0.9676	0.8716	0.9985	0.014	1.42624	0.9816	0.9067	0.9993
			prev	Reference	0.2097	0.1219	0.3176	0.0003	0.142857	0.21	0.123	0.3175				prev	Reference	0.2086	0.1079	0.3375	-0.0096	-4.82412	0.199	0.1028	0.3311
			DIC		14.2					13.9						DIC		13.7					12.8
	ELISA/IHC	inclusive	Se	Reference	0.9096	0.7147	0.9924	0.0005	0.054939	0.9101	0.711	0.9926		ELISA/IHC	inclusive	Se	Reference	0.9066	0.6887	0.9928	0.0001	0.011029	0.9067	0.6897	0.9924
			Sp	dunif(0,1)	0.9837	0.9182	0.9994	-0.0073	-0.747644	0.9764	0.9335	0.9952				Sp	dunif(0,1)	0.9652	0.8651	0.9984	0.0028	0.289256	0.968	0.9164	0.993
	RTQuIC		Se	non-inf	0.9522	0.7685	0.9982	-0.0008	-0.0840866	0.9514	0.766	0.9981		RTQuIC		Se	non-inf	0.8843	0.5785	0.9947	0.0008	0.0903853	0.8851	0.5834	0.9945
			SP	non-inf	0.9623	0.8758	0.9979	0.0003	0.0311656	0.9626	0.8762	0.9712				Sp	non-inf	0.9676	0.8716	0.9985	0.0007	0.0722916	0.9683	0.8732	0.9984
			prev	Reference	0.2238	0.1348	0.3338	-0.0001	-0.0447027	0.2237	0.1337	0.337				prev	Reference	0.2086	0.1079	0.3375	0.0022	1.04364	0.2108	0.1111	0.3403
			DIC		14.2					14.6						DIC		13.7					13.1
	ELISA/IHC & RTQuIC Submandibular
	ELISA/IHC		Se	Reference	0.9441	0.782	0.996	0.0014	0.14807	0.9455	0.7795	0.996
			Sp	dunif(0,1)	0.9733	0.8923	0.9987	-0.0026	-0.267848	0.9707	0.9222	0.9936
	RTQuIC		Se	non-inf	0.9181	0.6931	0.9966	0.0028	0.30405	0.9209	0.6985	0.9968
			SP	non-inf	0.986	0.9273	0.9995	-0.0002	-0.0202881	0.9858	0.9284	0.9995
			prev	Reference	0.2019	0.1182	0.3104	0.0001	0.049505	0.202	0.118	0.3086
			DIC		13.9					13.5
	ELISA/IHC & RTQuIC Tonsils													ELISA/IHC & RTQuIC Tonsils
RT-QuIC Sensitivity	ELISA/IHC	standard	Se	Reference	0.925	0.7382	0.9941	-0.0021	-0.227544					ELISA/IHC	standard	Se	Reference	0.9312	0.7392	0.9948	-0.0005	-0.053723
			Sp	Reference	0.9718	0.9251	0.9938	-0.001	-0.103008							Sp	Reference	0.9689	0.9169	0.9933	-0.0004	-0.041301
	RTQuIC		Se	Weakly-inf	0.8873	0.6891	0.9818	0.0343	3.72179					RTQuIC		Se	Weakly-inf	0.8534	0.6128	0.9778	0.0314	3.54882
			SP	non-inf	0.9754	0.9004	0.9989	-0.0003	-0.0307661							SP	non-inf	0.9814	0.9061	0.9993	0.0002	0.0203749
			prev	Reference	0.2193	0.1232	0.3204	-0.0093	-4.42857							prev	Reference	0.2015	0.1044	0.3293	-0.0025	-1.25628
			DIC		14.2											DIC		12.8
	ELISA/IHC	inclusive	Se	Reference	0.9102	0.7065	0.9925	-0.0001	-0.0109878					ELISA/IHC	inclusive	Se	Reference	0.9074	0.6898	0.9923	-0.0007	-0.077203
			Sp	Reference	0.9764	0.9336	0.9951	0	0							Sp	Reference	0.969	0.8749	0.9961	-0.001	-0.103306
	RTQuIC		Se	Weakly-inf	0.916	0.7351	0.9878	0.0354	3.72083					RTQuIC		Se	Weakly-inf	0.8524	0.6179	0.9763	0.0327	3.6945
			SP	non-inf	0.9633	0.8779	0.9979	-0.0007	-0.0727197							SP	non-inf	0.9765	0.8739	0.9984	-0.0082	-0.846845
			prev	Reference	0.2233	0.1343	0.3387	0.0004	0.178811							prev	Reference	0.2102	0.1098	0.3423	0.0006	0.28463
			DIC		15.4											DIC		13.2
